# Supplementary material for: Hurdles of Accessing HIV Treatment Among Homeless People Who Use Nyaope in Mogale City, Gauteng Province: An Exploratory Qualitative Study
Source: Healthcare (Basel). 2025 Nov 5;13(21):2807. doi: 10.3390/healthcare13212807 (PMC12607689; doi:10.3390/healthcare13212807)
Supplement: Supplementary file 1 [file healthcare-13-02807-s001.zip]

Archive with 1 entries (1 files):
- healthcare-3855764-supplementary.pdf
